# Supplementary material for: Molecular Insight into Drug Resistance Mechanism Conferred by Aberrant PIK3CD Splice Variant in African American Prostate Cancer
Source: Cancers (Basel). 2023 Feb 20;15(4):1337. doi: 10.3390/cancers15041337 (PMC9954641; doi:10.3390/cancers15041337)
Supplement: Supplementary file 1 [file cancers-15-01337-s001.zip]

Archive with 2 entries (2 files):
- Supplementary Figures.pdf
- Supplementary Tables S1-S6.pdf
